# Supplementary material for: C-terminal domain phosphatase-like 1 (CPL1) is involved in floral transition in Arabidopsis
Source: BMC Genomics. 2021 Sep 5;22:642. doi: 10.1186/s12864-021-07966-8 (PMC8418720; doi:10.1186/s12864-021-07966-8)
Supplement: Supplementary file 6 — Additional file 6. The detailed information on raw reads from different samples. [file 12864_2021_7966_MOESM6_ESM.xlsx]

## Sheet: 1
Additional file 6. The detail information of raw reads from different samples.
Sample	Total Raw Reads (M)	Total Clean Reads (M)	Total Clean Bases (Gb)	Clean Reads Q20 (%)	Clean Reads Q30 (%)	Clean Reads Ratio (%)
WT_1	46.77	45.26	6.79	96.09	87.13	96.78
WT_2	45.04	44.34	6.65	96.44	88.01	98.45
WT_3	45.04	44.3	6.64	96.06	87.06	98.36
cpl1-3_1	45.04	44.44	6.67	95.93	86.69	98.68
cpl1-3_2	45.04	44.36	6.65	96.09	87.11	98.5
cpl1-3_3	45.04	44.54	6.68	95.97	86.78	98.91
