# Supplementary material for: C-terminal domain phosphatase-like 1 (CPL1) is involved in floral transition in Arabidopsis
Source: BMC Genomics. 2021 Sep 5;22:642. doi: 10.1186/s12864-021-07966-8 (PMC8418720; doi:10.1186/s12864-021-07966-8)
Supplement: Supplementary file 7 — Additional file 7. The list of 109 DEGs between WT and the cpl1-3 mutant. [file 12864_2021_7966_MOESM7_ESM.xlsx]

## Sheet: 1
Additional file 7. The list of 109 DEGs between WT and the cpl1-3 mutant
Gene ID	Gene Symbol	WT Expression	cpl1-3 Expression	log2 (cpl1-3/WT)	Up-Down-Regulation(cpl1-3/WT)	Qvalue (cpl1-3/WT)	Locus
836632	MAF5	2.39	8.27	1.70828	Up	4.17595e-05	AT5G65080
827785	TSF	2.43	0.23	-3.50452	Down	0.000407564	AT4G20370
10723026	AT1G12855	0.13	1.24	3.15048	Up	2.7257e-05	AT1G12855
2745571	AT2G30505	0.92	2.3	1.24675	Up	0.00248671	AT2G30505
2745868	AT3G01345	267.01	38.37	-2.87308	Down	3.45704e-231	AT3G01345
28717323	AT1G43605	5.33	15.79	1.48095	Up	1.51516e-12	AT1G43605
28717407	AT1G67865	121.03	47.64	-1.42781	Down	4.72964e-21	AT1G67865
28717429	AT1G75945	0.26	17.41	5.95045	Up	6.98306e-15	AT1G75945
28717667	AT2G05655	2.07	0.07	-4.86693	Down	0.0457116	AT2G05655
3771311	AT5G35926	0.63	2.16	1.69414	Up	4.15018e-06	AT5G35926
5007669	AT1G07485	0.83	3.74	2.17264	Up	0.0011689	AT1G07485
5007731	AT1G27565	0	3.13	6.88208	Up	3.08446e-05	AT1G27565
5008159	AT4G22517	11.49	1.31	-3.25291	Down	3.07424e-14	AT4G22517
6241488	AT3G54363	1.48	7.29	2.19674	Up	0.000361526	AT3G54363
814717	EMB975	5.2	20.42	1.90441	Up	2.0109e-34	AT2G01860
816657	AT2G21200	0.59	2.46	1.96368	Up	0.00601843	AT2G21200
817033	AT2G24945	3.23	1.65	-1.04551	Down	0.0312747	AT2G24945
817479	AT2G29300	3.38	7.79	1.12878	Up	0.0133934	AT2G29300
818518	JAL23	2.4	10.75	2.0925	Up	0.0025401	AT2G39330
818996	HOL2	6.82	18.57	1.33433	Up	1.22469e-12	AT2G43920
819387	GH3.9	1.71	3.66	1.03158	Up	0.000471422	AT2G47750
821127	LSF1	21.76	10.02	-1.15225	Down	2.85402e-10	AT3G01510
821732	UGT71B6	0.35	1.49	2.02877	Up	0.00195144	AT3G21780
821929	AT3G23480	3.34	1.44	-1.27933	Down	0.000471422	AT3G23480
822251	AT3G26460	1.91	11.84	2.55071	Up	5.34383e-18	AT3G26460
822369	AT3G27473	0.06	1.04	4.28121	Up	1.1651e-06	AT3G27473
822448	AT3G28220	18.74	50.27	1.35542	Up	0.0477031	AT3G28220
822697	COBL2	1.85	0.82	-1.24842	Down	0.0378174	AT3G29810
823858	AT3G47050	0.03	0.38	3.7094	Up	0.0466145	AT3G47050
824024	AT3G48640	0.15	1.7	3.39622	Up	4.17595e-05	AT3G48640
824281	AT3G51180	2.17	5.31	1.2181	Up	2.67453e-09	AT3G51180
824583	AT3G54160	0.26	2.31	3.06938	Up	4.26397e-14	AT3G54160
824675	ABCG16	1.07	0.39	-1.51578	Down	0.000967514	AT3G55090
824925	AT3G57580	1.27	3.22	1.26746	Up	6.94025e-05	AT3G57580
825148	MPK10	1.5	0.41	-1.93051	Down	0.0064265	AT3G59790
826384	UMAMIT17	7.25	2.93	-1.37973	Down	0.000438277	AT4G08300
826524	AT4G09420	1.1	2.72	1.23292	Up	0.00138023	AT4G09420
826571	TT8	2.2	5.36	1.21114	Up	1.22878e-05	AT4G09820
826611	AT4G10200	0.05	0.45	3.18774	Up	0.0312747	AT4G10200
826652	AT4G10600	1.52	3.52	1.14873	Up	0.00601843	AT4G10600
826951	ABCB3	0.07	0.38	2.52224	Up	0.00146575	AT4G01820
827188	ABCG42	0.79	1.79	1.12787	Up	4.53248e-05	AT4G15233
827189	ABCG43	0.05	1.64	5.11534	Up	7.41403e-22	AT4G15236
827248	AT4G15710	0.51	1.99	1.88562	Up	0.00202136	AT4G15710
828210	AT4G02660	0.51	1.2	1.16654	Up	4.10312e-10	AT4G02660
828254	CPL1	6.89	20.69	1.51771	Up	3.41525e-40	AT4G21670
828283	CPK15	1.95	4.8	1.2461	Up	5.22524e-08	AT4G21940
828419	CRK12	0.32	0.91	1.43154	Up	0.0257723	AT4G23200
829720	AT4G35685	0.67	2.21	1.63655	Up	0.0378174	AT4G35685
830026	AT4G38700	4.34	10.99	1.26461	Up	1.81416e-08	AT4G38700
830693	TT7	16.58	39.98	1.19808	Up	3.73223e-10	AT5G07990
830867	AT5G01320	1.42	0.35	-2.08032	Down	4.29468e-05	AT5G01320
830978	SYTD	0.61	1.91	1.56369	Up	0.0014883	AT5G11100
832391	STP11	0.6	2.83	2.163	Up	5.54449e-11	AT5G23270
832458	AT5G23930	0.46	1.53	1.6544	Up	0.00212742	AT5G23930
832584	CYP71B12	8.93	28.55	1.60512	Up	4.50055e-38	AT5G25130
832803	AT5G27440	0.02	0.73	5.0801	Up	0.0202659	AT5G27440
833659	THI2.2	3.21	6.8	1.01028	Up	0.0391802	AT5G36910
833784	AT5G38040	1.07	2.42	1.10012	Up	0.0132986	AT5G38040
833885	AT5G38930	2.03	0.11	-4.27841	Down	2.82382e-05	AT5G38930
833886	AT5G38940	5.67	2.39	-1.32096	Down	0.0104507	AT5G38940
833929	AT5G39330	0.1	0.8	3.27525	Up	0.000121314	AT5G39330
834230	AT5G42250	1.55	0.66	-1.31999	Down	0.0390853	AT5G42250
834276	AT5G42670	9.03	19.13	1.01053	Up	1.51012e-12	AT5G42670
834529	AT5G44980	0.65	3.98	2.56472	Up	7.99686e-17	AT5G44980
834573	UMAMIT1	2.18	3.83	1.14229	Up	3.22121e-05	AT5G45370
834687	AT5G46440	3.89	23.49	2.50041	Up	4.63954e-22	AT5G46440
834693	AT5G46500	0.76	6.16	3.04054	Up	5.48786e-28	AT5G46500
835223	AT5G51490	0	0.29	5.88283	Up	0.0034479	AT5G51490
835386	RCF3	4.87	12.41	1.29467	Up	2.69176e-20	AT5G53060
835489	UF3GT	11.59	39.12	1.68155	Up	6.63418e-30	AT5G54060
835560	AT5G54710	14.57	38.2	1.32072	Up	7.41121e-19	AT5G54710
835561	AT5G54720	4.1	9.36	1.11752	Up	1.12571e-05	AT5G54720
836375	AT5G62550	6.9	1.52	-2.25632	Down	5.24341e-27	AT5G62550
836619	AT5G64950	2.11	4.59	1.04497	Up	0.00140426	AT5G64950
836759	AT5G66270	2.5	5.35	1.02615	Up	9.29193e-05	AT5G66270
837195	AT1G06830	38.77	18.23	-1.18376	Down	1.09773e-06	AT1G06830
837718	AT1G11740	0.9	0.21	-2.18217	Down	0.00414638	AT1G11740
837926	AT1G13650	16.98	45.25	1.34888	Up	8.8571e-25	AT1G13650
838081	AT1G15160	1.25	2.79	1.08126	Up	0.0114603	AT1G15160
838205	AT1G16360	0.21	2.5	3.55917	Up	4.01519e-10	AT1G16360
838210	CYP79F2	5.14	35.51	2.71691	Up	8.2316e-58	AT1G16400
838211	CYP79F1	61.77	17.66	-1.87757	Down	2.99203e-05	AT1G16410
838379	AT1G17990	2.59	31.3	3.53464	Up	7.30172e-87	AT1G17990
838516	AT1G19340	1.41	3.87	1.38727	Up	2.3401e-06	AT1G19340
838597	SYTB	0.04	0.43	3.33168	Up	0.0445132	AT1G20080
839132	AT1G25460	0.89	2.84	1.59272	Up	0.000379459	AT1G25460
839342	AT1G03990	1.13	6.1	2.36092	Up	1.77747e-31	AT1G03990
839460	EMB1687	4.91	10.44	1.00263	Up	0.0012337	AT1G04635
839515	GSTF6	47.08	122.02	1.3327	Up	0.00043561	AT1G02930
840293	AIG1	0.1	0.72	2.76986	Up	0.0454706	AT1G33960
841089	TLL1	119.1	32.31	-1.9527	Down	1.18836e-31	AT1G45201
841210	AT1G47920	0	0.38	5.37936	Up	0.0258554	AT1G47920
841501	AT1G50790	0.64	1.77	1.39255	Up	8.91992e-05	AT1G50790
841577	AT1G51520	0.71	1.67	1.16723	Up	0.0240266	AT1G51520
841732	AT1G52990	0.83	6.09	2.80745	Up	6.57742e-09	AT1G52990
841842	ESP	25.35	242.8	3.26483	Up	1.60851e-25	AT1G54040
842226	AT1G58848	19.15	42.94	1.09848	Up	2.56954e-28	AT1G58848
842434	AT1G61400	1.01	5.79	2.38312	Up	2.97906e-35	AT1G61400
842438	AT1G61440	0.12	0.68	2.36782	Up	0.000156855	AT1G61440
842441	AT1G61470	0.54	2.38	2.05655	Up	7.66854e-05	AT1G61470
842444	AT1G61500	1.74	3.88	1.13885	Up	1.81416e-08	AT1G61500
842477	GPT2	0.59	2.23	1.85168	Up	7.74362e-06	AT1G61800
843140	BPC3	0.9	3.57	1.91636	Up	0.0016004	AT1G68120
843195	AT1G68650	3.74	1.49	-1.4035	Down	0.000638184	AT1G68650
843344	AT1G70080	0.01	4.06	8.69693	Up	2.64212e-10	AT1G70080
844131	AT1G77960	0.21	1.46	2.7122	Up	3.48282e-05	AT1G77960
844253	AT1G79120	0.4	1.46	1.82078	Up	0.000175317	AT1G79120
844353	AT1G80130	3.35	7.56	1.10286	Up	0.000961552	AT1G80130
