# Supplementary material for: C-terminal domain phosphatase-like 1 (CPL1) is involved in floral transition in Arabidopsis
Source: BMC Genomics. 2021 Sep 5;22:642. doi: 10.1186/s12864-021-07966-8 (PMC8418720; doi:10.1186/s12864-021-07966-8)
Supplement: Supplementary file 8 — Additional file 8. The list of vernalization related genes between WT and the cpl1-3 mutant. [file 12864_2021_7966_MOESM8_ESM.xlsx]

## Sheet: Sheet1
Additional file 8. Transcriptome analysis of vernalization related genes between WT and the cpl1-3 mutant.
Gene ID	Gene Symbol	WT Expression	cpl1-3 Expression	log2 (cpl1-3/WT)	Qvalue (cpl1-3/WT)	Locus
827392	VRN2	13.22	14.84	0.166769	0.998741	AT4G16845
821432	VRN1	16.84	17.23	0.0330306	0.998741	AT3G18990
835844	VIN3	NA	NA	NA	NA	AT5G57380
822034	VRN5	5.57	6.31	0.179963	0.998741	AT3G24440
